# Supplementary material for: Diagnostic usefulness of the spot urine sodium/potassium ratio in cirrhotic patients with ascites
Source: PLoS One. 2021 Jun 24;16(6):e0253886. doi: 10.1371/journal.pone.0253886 (PMC8224901; doi:10.1371/journal.pone.0253886)
Supplement: S1 File — (XLSX) [file pone.0253886.s001.xlsx]

## Sheet: Sheet1
CASE No	AGE	SEX M1F2	LC etiology	LC cause 1.Alcohol	LC cause 2.HBV	LC cause 3.HCV	LC cause 4.Autoimmune	LC cause 5.Budd-chari syndrome	LC cause 6.Cryptogenic, Unknown or etc	Furosemide use	Spironolactone use	Hb	PLT	PT(INR)	BUN	Creatinine	Albumin	Total bilirubin	AST(SGOT)	ALT(SGPT)	serum Na	serum K	CP class A=1, B=2, C=3	MELD score	24hr u Cr(mg/kg/day)	urine collection completeness by 24 hr urine Cr.	spot uNa	spot uK	Na/K ratio	spot Na/K over 1	24hr u volume	24hr u Na(mmol/d)	24hr urine Na over 78 mmol	PMTH	Sarcopenia by sex specific PMTH male 17.3 female 10.4	in patient 1 out patient 0
Case 1	50	1	3	0	0	1	0	0	0	1	0	8.4	139	1.13	7	0.75	2.8	0.47	56	36	141	3.1	2	2.19173	19.3009	1	10	23.3	0.429185	0	2670	56.1	0	20	0	1
Case 2	44	1	2	0	1	0	0	0	0	1	1	14	37	1.47	9	0.79	3	3.64	74	53	129	4.7	2	13.3728	13.8422	0	46	18.6	2.47312	1	2800	235.2	1	20.3488	0	0
Case 3	54	2	1	1	0	0	0	0	0	1	1	8.6	87	2.39	6	0.68	2.5	7.79	111	17	135	3.3	3	20.2574	12.5524	1	97	24.1	4.0249	1	2500	255	1	15.8824	0	0
Case 4	64	1	1	1	0	0	0	0	0	0	0	14.2	69	1.64	7	0.79	2.9	4.26	48	22	137	3.5	2	15.193	13.9517	0	69	26.2	2.63359	1	2400	93.6	1	16.6875	1	0
Case 5	52	1	3	0	0	1	0	0	0	1	1	8	34	2.28	11	0.99	2.5	13.35	77	27	129	3.6	3	25.3605	10.5508	0	68	13.8	4.92754	1	1600	96	1	13.4503	1	0
Case 6	80	1	1	1	0	0	0	0	0	1	1	12.4	136	1.09	30	1.2	3.8	1.35	27	27	135	4.7	1	10.2744	14.7661	0	139	16.1	8.63354	1	3520	440	1	16.875	1	0
Case 7	67	2	2	0	1	0	0	0	0	1	1	9.4	95	2.02	17	0.6	2.7	2.55	98	45	135	4.5	3	12.9545	9.44058	0	45	37	1.21622	1	1400	42	0	16.1074	0	1
Case 8	47	1	1	1	0	0	0	0	0	1	1	10.6	103	1.24	7	0.69	2.3	0.59	54	18	133	4.5	2	3.29372	6.07478	0	31	31.7	0.977918	0	1120	65	0	10.0592	1	0
Case 9	57	1	1	1	0	0	0	0	0	1	1	9.2	68	1.54	19	1.01	2.4	4.02	42	28	129	4.1	3	16.6202	8.48387	0	91	35.3	2.5779	1	1720	166.8	1	13.3333	1	0
Case 10	47	1	1	1	0	0	0	0	0	1	1	10.2	136	1.5	10	0.79	2.9	2.82	50	25	135	4.6	2	11.8965	21.4395	1	73	18.6	3.92473	1	2800	243.6	1	17.2414	0	0
Case 11	47	1	2	0	1	0	0	0	0	1	1	11.2	102	1.85	11	0.58	2.6	8.99	120	40	134	4.1	3	16.4083	12.5185	0	81	31	2.6129	1	1020	93.8	1	15.3409	1	1
Case 12	43	1	2	0	1	0	0	0	0	1	1	10.6	122	1.18	22	0.76	3.5	2.15	49	19	136	5.1	2	6.1857	23.2696	1	127	22.1	5.74661	1	2350	249.9	1	16.8539	1	0
Case 13	63	1	4	0	0	0	1	0	0	1	1	11.5	75	1.43	12	0.64	2.7	4.91	278	71	138	3.8	3	12.18	14.8133	0	49	12.6	3.88889	1	2530	131.6	1	12.8834	1	1
Case 14	45	2	1	1	0	0	0	0	0	1	1	10.8	165	1.09	6	0.46	3.4	0.73	64	8	140	4.7	2	-1.2258	9.89103	0	58	14.8	3.91892	1	1730	140.1	1	8.75	1	0
Case 15	59	1	2	0	1	0	0	0	0	1	1	10.7	47	1.65	12	1	3	2.67	53	29	135	5	2	15.7509	3.10448	0	100	37.4	2.6738	1	1550	141.5	1	13.1737	1	0
Case 16	51	2	1	1	0	0	0	0	0	1	1	11.4	96	1.42	3	0.46	3.2	2.29	270	104	136	3.3	2	6.0579	6.54792	0	51	5.7	8.94737	1	3100	170.5	1	10.3896	0	0
Case 17	46	1	1	1	0	0	0	0	0	1	1	9.9	164	1.48	22	1.08	2.6	2.38	42	28	136	4.6	2	14.835	16.5605	1	7	61.3	0.114192	0	1200	4	0	18.5393	0	1
Case 18	78	1	1	1	0	0	0	0	0	1	1	7.9	133	2.11	10	0.57	2.8	6.5	53	13	132	4.7	2	16.4888	9.20859	0	123	13.9	8.84892	1	1620	144.2	1	12.9412	1	1
Case 19	53	1	1	1	0	0	0	0	0	1	1	8	130	1.76	8	0.67	2.7	3.34	36	15	121	3.9	3	13.4875	13.3938	0	84	45.1	1.86253	1	2000	142	1	17.6471	0	0
Case 20	58	1	2	0	1	0	0	0	0	1	1	8.9	43	1.26	21	0.79	4.3	1.16	31	19	135	4.4	1	7.32362	18.8985	1	104	19.7	5.27919	1	2860	225.9	1	19.5402	0	0
Case 21	56	2	1	1	0	0	0	0	0	1	1	8.5	124	2.08	14	0.71	2.9	6.49	79	31	129	4.1	2	18.4245	10.2891	1	12	18.6	0.645161	0	1160	19.2	0	15.9236	0	1
Case 22	58	1	1	1	0	0	0	0	0	1	1	12.1	128	1.39	9	0.53	3.5	10.98	297	55	132	2.8	2	13.0996	11.9396	0	134	12.3	10.8943	1	1950	161.1	1	10.1829	1	1
Case 23	54	1	2	0	1	0	0	0	0	1	1	12.2	104	1.36	13	0.73	2.9	1.44	57	49	132	4.2	2	8.2404	8.74496	0	101	49.4	2.04453	1	1500	97.5	1	14.3678	1	0
Case 24	45	2	1	1	0	0	0	0	0	1	1	12.4	74	1.65	10	0.67	2.5	4.33	68	34	133	3.5	3	13.746	8.52286	0	108	20.6	5.24272	1	1550	127.1	1	15.625	0	1
Case 25	58	2	1	1	0	0	0	0	0	1	1	10.1	135	1.19	15	0.68	4.1	0.62	36	24	130	4.8	1	2.88051	15.0154	1	36	20.8	1.73077	1	3100	100.8	1	16.6667	0	0
Case 26	60	1	2	0	1	0	0	0	0	1	1	10.1	56	2	5	0.52	2.2	4.83	363	246	139	4.6	3	13.8881	11.6323	0	26	4.6	5.65217	1	3000	210	1	14.2857	1	1
Case 27	53	1	1	1	0	0	0	0	0	1	1	12.9	53	1.96	5	0.47	2.3	4.84	189	54	134	3.1	3	12.7021	13.0434	0	44	22.5	1.95556	1	3150	217.4	1	13.2184	1	1
Case 28	48	2	1	1	0	0	0	0	0	1	1	10	155	1.35	10	0.36	3.2	1.71	225	54	131	3.1	2	2.04191	16.3735	1	66	26.4	2.5	1	1420	46.9	0	14.6667	0	1
Case 29	58	1	3	0	0	1	0	0	0	1	1	12.8	132	1.22	21	1.11	3	1.76	86	78	135	4.6	2	11.7927	11.8976	0	24	102.7	0.23369	0	1220	70.8	0	16.568	1	0
Case 30	60	1	6	0	0	0	0	0	1	1	1	11.9	39	1.2	25	1.13	3.7	1.47	36	39	138	4.1	1	11.0979	17.3061	1	101	26.3	3.8403	1	2000	198	1	21.8182	0	0
Case 31	67	1	2	0	1	0	0	0	0	1	1	10.7	94	1.26	36	1.09	3.3	1.9	34	17	127	4.2	2	12.2694	11.9814	0	5	25.5	0.196078	0	750	2.3	0	13.9241	1	1
Case 32	56	1	1	1	0	0	0	0	0	1	1	10.9	113	1.31	18	0.78	3.6	2.01	36	19	139	4.6	2	9.71548	9.84906	0	39	21.2	1.83962	1	2220	157.6	1	18.8235	0	0
Case 33	43	1	1	1	0	0	0	0	0	1	1	12.6	119	1.35	11	1.03	3.8	2.3	58	29	140	4.3	2	13.2224	13.1206	0	108	60.3	1.79104	1	1400	133	1	17.1598	0	0
Case 34	65	2	1	1	0	0	0	0	0	1	1	11.9	53	1.5	28	0.7	2.9	1.72	75	33	135	3.6	2	9.60782	9.85439	0	14	17.1	0.818713	0	1000	16	0	10.9091	0	1
Case 35	68	2	6	0	0	0	0	0	1	1	1	9.4	89	1.43	18	1.28	2.9	1.04	37	19	135	4.5	2	12.9467	9.41294	0	36	19.2	1.875	1	950	71.3	0	14.2857	0	0
Case 36	61	1	1	1	0	0	0	0	0	1	1	9.3	210	1.2	23	0.89	3.4	0.9	33	7	134	4.4	2	6.95851	7.69829	0	82	13.8	5.94203	1	1400	117.6	1	9.88372	1	0
Case 37	67	1	3	0	0	1	0	0	0	1	1	13.7	91	1.33	19	0.9	2.7	3.05	92	40	135	4.1	3	12.8309	9.86857	0	111	23.3	4.76395	1	1100	123.2	1	16.0494	1	0
Case 38	47	2	1	1	0	0	0	0	0	1	1	11.3	215	1.51	29	0.86	2.8	3.7	76	19	138	4.5	2	14.5478	8.90231	0	96	19.6	4.89796	1	1380	143	1	12.2581	0	0
Case 39	53	1	2	0	1	0	0	0	0	1	1	10.2	70	1.41	23	0.73	3.6	1.52	47	42	132	4.3	1	8.84915	12.7915	0	29	35.8	0.810056	0	1260	92	1			0
Case 40	45	2	2	0	1	0	0	0	0	1	0	9.8	49	1.67	15	0.71	3.2	1.12	39	31	139	3.5	2	9.32437	11.7391	0	156	23.9	6.5272	1	1200	160.8	1			0
Case 41	60	1	1	1	0	0	0	0	0	1	1	8.7	51	1.57	16	0.95	3	1.83	40	18	133	4.4	2	13.2755	13.701	0	71	20.5	3.46341	1	1250	106.3	1	17.1779	0	0
Case 42	45	2	1	1	0	0	0	0	0	1	1	10.2	71	1.03	14	0.67	4.5	0.76	28	19	140	4.4	1	1.89112	10.3512	1	92	17.9	5.13966	1	1530	122.4	1	15	0	0
Case 43	41	1	1	1	0	0	0	0	0	1	1	10.1	170	1.82	9	0.68	3.1	6.16	60	29	142	3.6	3	16.3185	8.63378	0	62	32.7	1.89602	1	1600	180.8	1	17.3184	0	0
Case 44	52	1	1	1	0	0	0	0	0	1	1	12.7	80	1.12	13	0.66	4	1	49	29	137	3.8	1	3.7228	19.7644	1	96	51.9	1.84971	1	2700	129.6	1	18.1818	0	0
Case 45	55	1	1	1	0	0	0	0	0	1	0	11.9	33	1.5	14	0.68	3	6.47	70	34	139	5.1	2	14.3383	13.6738	0	6	33.2	0.180723	0	900	53.1	0	19.3293	0	0
Case 46	45	1	1	1	0	0	0	0	0	0	0	10.2	84	1.3	17	1.16	3.7	0.87	26	11	140	4.5	1	10.2624	13.8233	0	113	33	3.42424	1	1180	127.4	1	17.1512	0	0
Case 47	38	1	1	1	0	0	0	0	0	1	1	10.3	75	1.48	14	0.68	3.4	2.02	40	21	136	4.4	2	9.78779	17.9371	1	151	58.7	2.5724	1	1500	217.5	1	22.9814	0	0
Case 48	70	1	2	1	1	0	0	0	0	1	1	13.5	193	1.28	20	0.85	3.4	1.45	67	26	132	4.1	2	9.04404	10.0805	0	96	18.8	5.10638	1	1000	105	1	15.8228	1	0
Case 49	65	1	6	0	0	0	0	0	1	0	0	13.5	178	1.22	34	1.66	4.5	1.09	30	16	134	5.6	1	13.8331	16.7882	1	95	15.4	6.16883	1	4000	308	1	19.4675	0	0
Case 50	61	1	1	1	0	0	0	0	0	1	1	12.1	116	1.5	10	0.53	3	5.05	98	40	138	4	2	11.0167	16.157	1	226	50.9	4.44008	1	1420	262.7	1	12.5882	1	0
Case 51	78	1	1	1	0	0	0	0	0	1	1	12.8	135	1.17	16	0.73	2.9	2.76	114	49	133	4.7	2	9.01423	13.1173	0	88	30	2.93333	1	1900	235.6	1	10.3659	1	0
Case 52	78	1	6	0	0	0	0	0	1	0	0	12.6	118	1.23	27	1.24	2.6	1.75	78	63	136	4.5	2	12.9225	12.4593	0	152	51	2.98039	1	1200	109.2	1			0
Case 53	51	1	1	1	0	0	0	0	0	1	1	9.2	203	1.4	10	0.81	3.2	2.66	60	20	138	4.7	2	11.88	14.6824	0	95	15.3	6.20915	1	2500	270	1	10.9524	1	0
Case 54	57	1	1	1	0	0	0	0	0	0	0	10.9	134	1.19	12	0.68	2.9	4.2	139	51	134	4.2	2	10.1121	17.095	1	85	36.4	2.33516	1	1030	82.4	1	17.5	0	1
Case 55	51	1	2	0	1	0	0	0	0	1	1	10	43	1.42	18	0.82	2.8	2.04	57	39	133	5.8	2	11.1531	3.50681	0	79	51.1	1.54599	1	700	65.1	0	19.3939	0	0
Case 56	51	1	2	0	1	0	0	0	0	1	1	8.6	70	1.1	10	0.78	2.9	1.1	112	49	138	3.9	2	5.47997	15.3973	1	7	4.9	1.42857	1	2780	66.7	0	15.8824	1	1
Case 57	50	1	1	1	0	0	0	0	0	1	1	13.2	219	1.42	9	0.52	3.5	2.27	99	24	133	4.4	2	7.19805	12.748	0	27	17.4	1.55172	1	1770	60.2	0	21.227	0	1
Case 58	66	2	6	0	0	0	0	0	1	1	1	10.9	207	1.05	28	0.83	3.4	2.74	103	62	132	4.6	2	9.00336	6.15227	0	25	30.6	0.816993	0	1000	66	0	13.2867	0	0
Case 59	69	1	1	1	0	0	0	0	0	1	1	10.5	69	1.22	19	1.15	3.7	0.84	31	20	137	5	1	9.3356	9.51781	0	31	26.8	1.15672	1	2070	128.3	1			0
Case 60	56	1	1	1	0	0	0	0	0	1	1	10	141	1.62	10	0.48	2.5	3.22	61	19	127	3.4	3	9.22935	5.296	0	6	29.5	0.20339	0	800	49.6	0	5.88235	1	1
Case 61	36	1	1	1	0	0	0	0	0	1	1	12.9	53	1.75	14	1.11	3.4	9.01	130	72	136	4.7	3	22.0061	16.9789	1	146	64.9	2.24961	1	1800	203.4	1	21.0674	0	0
Case 62	52	1	1	1	0	0	0	0	0	0	0	8.2	172	1.66	31	1.26	3	9.52	46	9	129	3.8	2	22.8359	11.431	0	14	14.1	0.992908	0	820	11.5	0	13.8365	1	1
Case 63	49	1	1	1	0	0	0	0	0	1	1	14	173	1.26	5	0.56	2.9	1.65	37	13	130	4.2	2	5.36252	12.7687	0	107	17.5	6.11429	1	4500	333	1			0
Case 64	54	1	1	1	0	0	0	0	0	1	1	14.3	68	1.44	10	0.52	2.7	4.25	141	47	135	3.8	3	9.72528	14.1138	0	84	2.1	40	1	2750	123.75	1	17.3494	0	1
Case 65	58	1	1	1	0	0	0	0	0	1	1	10.6	168	1.61	14	0.71	3.3	2.31	94	9	141	4.2	2	11.651	10.507	0	38	87.2	0.43578	0	620	53.94	0	12.5	1	1
Case 66	41	1	1	1	0	0	0	0	0	0	0	12.8	171	1.14	9.39	0.95	4.02	0.54	63	32	138	4.2	1	5.07746	11.4647	0	95	10.2	9.31373	1	2000	107	1	20.9755	0	1
Case 67	45	1	2	0	1	0	0	0	0	0	0	11.4	79	1.74	13.84	0.96	2.53	7.21	167	108	138	4.3	3	19.7101	17.7606	1	55	92.7	0.593312	0	850	119	1	17.8011	0	1
Case 68	47	1	1	1	0	0	0	0	0	1	1	12.4	38	2.18	8.12	0.93	2.38	7.41	102	67	133	3.5	3	22.0346	13.3467	0	34	29.8	1.14094	1	1900	78	1	16.9815	1	1
Case 69	45	2	1	1	0	0	0	0	0	1	1	9.2	235	1.63	13.73	0.44	2.68	4.29	171	102	136	4.5	3	9.55008	6.46077	0	109	83.7	1.30227	1	550	98	1	6.90909	1	1
Case 70	47	1	3	0	0	1	0	0	0	1	1	8.1	31.9	1.83	25.19	0.96	2.26	2.81	54	29	135	3.1	3	16.7131	13.824	0	72	13.7	5.25547	1	1800	68	0	12.4643	1	1
Case 71	54	1	2	0	1	0	0	0	0	1	1	14.6	70	1.27	12.53	0.9	4.41	1.97	46	40	139	4.2	1	10.6617	13.5745	0	186	27.8	6.69065	1	1800	132	1	14.2092	1	1
Case 72	48	1	1	1	0	0	0	0	0	1	1	12.6	79	1.51	11.46	1.39	3.19	2.26	71	27	136	4.2	2	17.2791	9.12208	0	75	16.6	4.51807	1	900	41	0	10.4048	1	1
Case 73	62	1	1	1	0	0	0	0	0	1	1	11.9	87	1.32	11.34	0.69	3.66	0.62	43	28	140	4	1	4.18142	17.7404	1	189	53.5	3.53271	1	1900	113	1	11.1152	1	1
Case 74	53	1	1	1	0	0	0	0	0	1	1	14.6	104	1.27	5.04	0.57	3.37	1.78	45	29	138	3.9	2	5.90711	16.4883	1	102	13.4	7.61194	1	1800	82	1	7.70807	1	1
Case 75	51	1	1	1	0	0	0	0	0	1	1	10.9	79	2.45	8.25	0.74	2.45	4.94	46	23	131	3.9	3	19.6227	18.5985	1	108	28.2	3.82979	1	2300	91	1	16.1548	1	1
Case 76	48	1	1	1	0	0	0	0	0	1	1	11.8	278	1.31	20	1.06	2.83	1.35	50	27	131	4.1	2	11.1463	11.6535	0	88	37.3	2.35925	1	1100	89	1	6.1962	1	1
Case 77	57	1	1	1	0	0	0	0	0	1	1	9.2	91	1.65	13	0.95	2.28	2.62	66	15	206	6.7	2	15.1886	13.7705	0	193	45.1	4.27938	1	2700	121	1	13.2024	1	1
Case 78	66	1	1	1	0	0	0	0	1	1	1	10.4	129	1.42	22.07	0.76	2.69	1.07	41	37	138	3.5	2	7.98675	19.9919	1	8	13.1	0.610687	0	2150	63	0	14.6062	1	1
Case 79	68	1	1	1	0	0	0	0	0	1	1	11.9	153	1.24	18.09	0.84	3.12	0.92	47	53	134	3.8	2	6.8555	17.9263	1	83	4.3	19.3023	1	3200	69	0	8.84615	1	1
Case 80	50	1	2	0	1	0	0	0	0	1	0	8	28	1.62	21	1.1	2.7	3.12	44	19	133	4.7	3	17.0463	20.4774	1	211	61.9	3.40872	1	3700	142	1	10.3765	1	1
Case 81	67	2	3	0	0	1	0	0	0	1	1	10.9	84	1.34	13.86	0.8	4.08	2.06	31	18	134	3.2	2	10.3042	12.3749	1	4	3.3	1.21212	1	2800	36	0	11.6039	0	1
Case 82	52	1	1	1	0	0	0	0	0	1	1	10.6	60	2.68	17.62	0.64	2.47	9.03	119	50	127	3.3	3	21.5183	21.0386	1	6	10.6	0.566038	0	3900	24	0	13.3905	1	1
Case 83	52	1	1	1	0	0	0	0	0	1	1	12.1	71	2.19	13	0.85	2.58	13.11	57	56	127	3.5	3	23.3817	15.0618	1	9	33.4	0.269461	0	1850	47	0	11.6705	1	1
Case 84	47	1	2	0	1	0	0	0	0	1	1	9	210	1.31	17	0.91	2.63	1.03	217	173	135	4.1	2	8.66348	18.9297	1	3	4.6	0.652174	0	2750	10	0	14.2442	1	1
Case 85	47	1	2	0	1	0	0	0	0	1	0	9.1	176	1.24	16	0.95	3.01	1.58	68	47	134	4.5	2	10.0774	13.4827	0	150	25.4	5.90551	1	2600	123	1	9.82659	1	1
Case 86	76	1	1	1	0	0	0	0	0	1	1	9.9	88	1.2	22	1.32	3.52	1.06	29	18	136	4.7	1	11.3492	12.6742	0	87	60.8	1.43092	1	3100	83	1	16.566	1	1
Case 87	43	2	2	0	1	0	0	0	0	1	0	11.8	160	1.25	7	0.99	3.34	0.85	49	13	140	4	2	8.2187	16.9537	1	42	20.8	2.01923	1	3950	62	0	12.1548	0	1
Case 88	38	1	2	0	1	0	0	0	0	1	1	10	258	1.38	13	0.77	2.57	1.04	171	36	137	4.1	2	7.68433	12.1034	0	71	36.6	1.93989	1	1100	46	0	11.118	1	1
Case 89	64	1	2	0	1	0	0	0	0	1	1	10.2	112	1.19	10	0.86	3.08	1.01	26	13	137	3.9	2	6.97251	9.70677	0	122	6.1	20	1	4000	97	1	12.5153	1	1
Case 90	74	1	1	1	0	0	0	0	0	1	0	12.1	90	1.35	5	1.12	2.77	1.04	45	12	142	2.9	2	11.024	9.83865	0	124	29.1	4.26117	1	1200	94	1	12.0941	1	1
Case 91	69	1	1	1	0	0	0	0	0	1	1	12.5	78	1.62	11	0.78	2.9	3.81	69	28	134	2.7	3	14.5116	13.5478	0	92	4.8	19.1667	1	2100	41	0	13.8862	1	1
Case 92	48	1	1	1	0	0	0	0	0	1	1	9.3	183	1.54	18.18	1.05	3.19	5.36	100	17	132	4	2	18.0794	11.4176	0	98	13.5	7.25926	1	2700	87	1	15.717	1	1
Case 93	74	1	4	0	0	0	1	0	0	1	1	11.5	72	2.19	22	1.08	2.03	3.42	25	15	132	4.3	3	20.5943	11.8393	0	56	32.1	1.74455	1	2580	90	1	9.7871	1	1
Case 94	65	1	2	0	1	0	0	0	0	1	1	10.1	214	1.31	14	0.78	2.74	4.2	240	64	128	3.4	3	12.5011	11.6567	0	6	25	0.24	0	1300	6	0	12.3277	1	1
Case 95	76	1	1	1	0	0	0	0	0	1	1	11.9	59	2.12	34	0.93	2.72	5.02	94	42	130	3.7	3	20.2501	8.78571	0	7	10.5	0.666667	0	750	7	0	17.2	0	1
Case 96	59	1	1	1	0	0	0	0	0	1	1	8.7	42	1.42	10.29	0.79	2.91	1.18	55	38	89	7.1	2	8.72714	10.0855	0	98	17.2	5.69767	1	3700	70	0	16.2	1	1
Case 97	61	1	1	1	0	0	0	0	0	0	0	10.4	50	1.12	12	1.08	3.74	0.99	75	57	137	3.7	1	8.39781	10.3733	0	4	3.1	1.29032	1	2400	4	0	8.61963	1	1
Case 98	59	1	1	1	0	0	0	0	0	1	1	12.3	117	1.35	8.61	1.01	2.87	2.09	181	86	133	4.3	2	12.6729	12.4551	0	137	88.1	1.55505	1	2200	67	0	10.4601	1	1
Case 99	52	2	1	1	0	0	0	0	0	0	0	12.5	201	1.26	14.92	1.39	3.54	1.86	48	31	136	4.1	1	14.5157	3.68653	0	20	18.2	1.0989	1	1100	9	0	16.6975	0	1
Case 100	72	1	1	1	0	0	0	0	0	1	1	12.8	92	1.26	10.65	0.85	3.04	1.33	37	18	138	3.7	2	8.54112	6.91385	0	119	53.3	2.23265	1	750	172	1	8.73077	1	1
Case 101	74	1	1	1	0	0	0	0	0	0	0	11.2	107	1.02	10	0.77	8.87	1.04	36	13	140	4.2	1	4.29878	14.9767	0	166	33.1	5.01511	1	1700	103	1	10.0443	1	1
Case 102	71	1	4	0	0	0	1	0	0	0	0	12.9	67	1.36	11	1.3	3.45	3.01	40	33	133	5.4	2	16.55	14.9297	0	172	54.8	3.13869	1	1750	96	1	13.4405	1	1
Case 103	63	1	2	0	1	0	0	0	0	0	0	8.8	51	1.12	21	0.83	3.01	1.01	56	48	138	3.6	1	5.95372	20.4343	1	65	50.5	1.28713	1	1800	36	0	17.9877	0	1
Case 104	51	1	3	0	0	1	0	0	0	1	1	9.4	69	1.47	12.73	0.97	2.34	1.91	78	54	137	3.9	2	12.8995	14.9287	0	116	34.1	3.40176	1	2700	68	0	15.6084	1	1
Case 105	55	2	2	0	1	0	0	0	0	1	1	13.4	106	1.14	21	1.35	3.9	1.7	44	27	133	4.3	1	12.7753	8.56374	0	35	71.9	0.486787	0	800	27	0	15.0276	0	1
Case 106	73	2	3	0	0	1	0	0	0	1	1	10.3	71	1.39	45.82	1.47	2.67	2.09	69	24	131	4.6	2	16.5916	9.58793	0	36	18.4	1.95652	1	1000	56	0	10.5197	0	1
Case 107	48	1	3	0	0	1	0	0	0	1	1	5.4	50	1.91	23.8	1.21	1.8	3.46	56	25	133	4.3	3	20.1938	6.61341	0	6	38.7	0.155039	0	900	37	0	12.7529	1	1
Case 108	64	2	1	1	0	0	0	0	0	0	0	10.1	46	1.57	37.97	1.24	2.06	1.79	48	37	127	4.9	2	15.7414	10.2672	1	11	12	0.916667	0	1300	11	0	7.68987	1	1
Case 109	69	1	3	0	0	1	0	0	0	0	0	8.5	63	1.48	23	1.15	2.69	1.26	1545	2205	137	4.2	2	13.032	21.5792	1	23	58.3	0.394511	0	2800	22	0	12.7399	1	1
Case 110	51	1	3	0	0	1	0	0	0	1	1	10	125	1.43	12.8	1.2	2.6	2.7	83	18	140	3.2	3	15.9353	18.3109	1	40	15.3	2.61438	1	2600	148.2	1	23.4759	0	1
Case 111	48	1	2	0	1	0	0	0	0	1	1	9.4	108	1.2	22.4	0.9	3	4.1	58	77	134	4.3	3	12.7972	8.87324	0	28	54.9	0.510018	0	3000	105	1	12.1429	1	1
Case 112	51	1	1	1	0	0	0	0	0	1	1	9	77	1.4	11.5	0.8	3	1.6	36	12	132	3.9	2	9.83962	9.19463	0	103	17.9	5.75419	1	2000	162	1	9.97093	1	1
Case 113	49	1	1	1	0	0	0	0	0	1	1	12.3	208	1.3	22.7	0.8	3.3	1.7	16	10	137	4.1	2	9.23877	12.48	0	181	30.7	5.89577	1	2700	381	1	18.3989	0	1
Case 114	54	1	1	1	0	0	0	0	0	0	0	9.9	125	1.76	30.6	1.2	2.5	3.3	49	6	130	4.9	3	19.0194	20.0702	1	6	12.6	0.47619	0	1000	5	0	15.5741	1	1
Case 115	56	1	1	1	0	0	0	0	0	1	1	9.6	83	1.47	11.6	0.6	3.1	1.4	31	11	123	4.5	2	7.1282	13.5726	0	12	37.4	0.320856	0	800	5	0			1
Case 116	42	1	1	1	0	0	0	0	0	1	1	7.2	154	1.58	3.4	0.6	2.5	1.5	98	58	134	3.4	2	8.19722	21.7905	1	92	4.1	22.439	1	2000	353.6	1	11.3829	1	1
Case 117	48	2	1	1	0	0	0	0	0	0	0	8.5	65	2.75	4.6	0.5	2.4	12.2	111	11	129	2.9	3	20.5819	9.27917	0	111	10.4	10.6731	1	1600	144.5	1	13.4266	0	1
Case 118	47	1	1	1	0	0	0	0	0	1	1	9.2	241	1.18	9.6	0.6	3	2.4	123	33	140	3.9	2	6.70443	8.98485	0	80	47.9	1.67015	1	1000	64	0	20.2754	0	1
Case 119	50	2	6	0	0	0	0	0	1	1	1	9.9	378	1.84	9.8	0.6	1.9	12.6	308	19	123	4.2	3	17.9481	1.50333	0	7	31.7	0.22082	0	700	5	0	16.6125	0	1
Case 120	64	1	1	1	0	0	0	0	0	0	0	10.3	188	1.16	14.6	1	2.4	0.9	46	16	143	4.2	2	7.69404	2.24632	0	51	30.9	1.65049	1	800	15.2	0	12.3067	1	1
Case 121	82	1	1	1	0	0	0	0	0	1	1	13.4	88	1.13	17.3	0.8	2.8	1	48	6	130	3.7	2	5.66335	9.73913	0	15	27.7	0.541516	0	700	20	0	12.0854	1	1
Case 122	52	1	1	1	0	0	0	0	0	1	1	11.2	240	1.12	14.6	1	3.9	0.8	25	13	131	4.6	2	6.8558	18.9249	1	71	24	2.95833	1	2500	135	1	23.7117	0	1
Case 123	53	1	1	1	0	0	0	0	0	1	1	11.3	97	2.29	11.4	0.6	2.3	6.2	87	28	136	3.1	3	17.718	11.0734	0	15	22.1	0.678733	0	700	32.2	0	18.1598	0	1
Case 124	66	1	1	1	0	0	0	0	0	1	1	9.8	35	1.44	15.5	1	3.1	1.2	17	13	140	4	2	11.2032	13.5871	0	47	14	3.35714	1	2200	252.2	1	13.9818	1	1
Case 125	65	1	6	0	0	0	0	0	1	1	1	8.8	53	1.09	20.7	0.5	3	0.7	26	23	132	4.8	2	-0.58646	10.8	0	157	25.1	6.25498	1	2300	237.6	1	7.5125	1	1
Case 126	20	1	1	1	0	0	0	0	0	1	1	11	102	1.48	5.9	0.7	3	1.7	61	24	135	3.6	2	9.41327	16.5644	1	40	23.5	1.70213	1	2400	157.5	1	16.3537	1	1
Case 127	75	1	1	1	0	0	0	0	0	1	1	10.3	82	1.64	6.4	0.6	2.4	1.7	54	10	140	3.3	2	9.08777	6.12817	0	68	32.7	2.07951	1	900	71.1	0	17.5503	0	1
Case 128	41	1	1	1	0	0	0	0	0	1	1	11.4	264	1.1	6.1	0.8	3.8	1.1	51	34	139	3.9	1	5.72226	14.4385	0	27	11.6	2.32759	1	2800	159.5	1	23.6272	0	1
Case 129	63	2	1	1	0	0	0	0	0	1	1	10.5	97	1.93	5.5	0.4	2.7	4.5	48	11	134	3.5	3	10.7107	4.19551	0	47	20	2.35	1	700	20.3	0	10.4679	0	1
Case 130	48	2	1	1	0	0	0	0	0	1	1	12.1	49	2.91	4.8	0.6	2.5	5.8	82	27	136	3.3	3	20.1494	12.5455	1	42	42.4	0.990566	0	2300	172.5	1	13.8101	0	1
Case 131	42	2	1	1	0	0	0	0	0	1	1	9.2	123	1.3	5.4	0.6	3	4	49	10	138	3.5	3	9.72007	8.62745	0	138	19.3	7.15026	1	2000	254	1	12.4465	0	1
Case 132	54	1	1	1	0	0	0	0	0	1	1	8.7	116	1.39	8.4	0.7	2.7	0.6	23	5	134	4.1	2	4.7739	8.08	0	212	34	6.23529	1	1300	174.2	1	11.8129	1	1
Case 133	48	1	2	0	1	0	0	0	0	1	1	12.3	107	1.51	13.6	0.6	3.4	1.3	51	12	136	5.1	2	7.14876	11.4483	0	66	24.9	2.6506	1	2000	94	1	14.4242	1	1
Case 134	53	1	1	1	0	0	0	0	0	1	1	10.3	127	1.47	11.4	0.8	2.6	1.6	55	9	138	3.6	2	10.3861	12.3415	0	70	39.1	1.79028	1	2100	102.9	1	13.5482	1	1
Case 135	49	1	1	1	0	0	0	0	0	1	1	8.7	70	1.88	7.2	0.8	1.6	2.3	29	7	135	3.1	3	14.5132	10.407	0	81	5.8	13.9655	1	1450	162.4	1	17.7975	0	1
Case 136	56	1	1	1	0	0	0	0	0	1	1	8.2	207	1.6	11.2	0.6	1.9	3.6	46	13	130	4.1	3	11.6474	12.1324	0	17	43.2	0.393519	0	550	6.6	0	10.716	1	1
Case 137	39	1	1	1	0	0	0	0	0	1	1	12.6	205	0.95	7.9	0.7	3.7	6.4	91	22	138	4.8	2	9.45894	21.2114	1	93	13.2	7.04545	1	2900	263.9	1	13.1722	1	1
Case 138	49	1	1	1	0	0	0	0	0	1	1	12.1	119	1.59	11.1	0.7	3	3.5	56	15	136	3.3	2	12.9459	17.1257	1	65	47.4	1.37131	1	1700	146.3	1	16.2035	1	1
Case 139	57	1	1	1	0	0	0	0	0	1	1	11.2	151	1.39	4.6	0.6	2.8	10.9	201	26	128	4	3	14.2591	8.14154	0	73	25.3	2.88538	1	600	36.6	0	18.8059	0	1
Case 140	62	1	1	1	0	0	0	0	0	1	1	10.6	117	1.85	10.8	0.8	3.3	2.3	50	10	134	4.6	2	14.333	10.6981	0	115	21.6	5.32407	1	2700	288.9	1	14.2785	1	1
Case 141	51	1	1	1	0	0	0	0	0	1	1	11	149	1.47	36	1.24	2	2.56	108	34	125	5	3	16.3568	22.1	1	39	50.2	0.776892	0	920	30	0			1
Case 142	45	1	1	1	0	0	0	0	0	1	1	7.1	38	1.81	7	0.43	2.8	22.63	196	22	128	4.4	3	16.7893	15.5556	1	19	13.9	1.36691	1	700	33	0			1
Case 143	73	2	3	0	0	1	0	0	0	1	1	11.2	46	1.87	22	1.18	3	3.29	112	28	139	3.2	3	19.526	15.4	1	16	23.9	0.669456	0	850	52	0	21.519	0	1
Case 144	76	1	1	1	0	0	0	0	0	1	1	7.1	114	1.72	13	0.97	2.6	1.09	26	7	139	4.7	3	12.5383	16.6	1	61	26.3	2.31939	1	700	62	0			1
Case 145	72	1	1	1	0	0	0	0	0	1	1	9.7	186	1.21	18	1.43	2.3	1.16	35	7	133	4.6	2	12.5489	15.3125	1	14	26.9	0.520446	0	800	63	0			1
Case 146	46	1	1	1	0	0	0	0	0	1	1	11.6	116	1.23	6	0.64	3	2.81	49	31	141	3.4	2	8.38303	13.3824	0	96	14.4	6.66667	1	1240	103	1			1
Case 147	58	1	1	1	0	0	0	0	0	1	1	12.8	108	1.19	8	0.65	3.1	1.46	72	31	137	4.5	2	5.68617	10.8896	0	132	32.2	4.09938	1	2180	89	1			1
Case 148	48	1	1	1	0	0	0	0	0	1	1	10.4	119	1.41	11	1.13	3.4	1.37	43	11	139	4.6	2	12.6378	17.2222	1	62	17.7	3.50282	1	3460	162	1			1
Case 149	47	1	1	1	0	0	0	0	0	1	1	12.4	88	1.47	6	0.88	3.2	3.94	93	21	143	3.5	2	14.7046	12.1667	0	141	41.4	3.4058	1	1280	113	1			1
Case 150	80	2	2	0	1	0	0	0	0	1	1	11	102	1.4	28.3	1.16	2.2	0.54	21	7	133	5.3	2	9.28968	10.15	1	114	24.2	4.71074	1	1309	114	1	6.90667	1	1
Case 151	50	1	2	0	1	0	0	0	0	1	1	11.8	500	0.97	18.9	0.63	3.5	0.53	38	11	134	4.7	2	-0.732662	4.08	0	24	45.8	0.524017	0	800	91	1	6.73529	1	1
Case 152	88	2	6	0	0	0	0	0	1	1	1	10.4	70	1.51	33.6	1.44	2.5	3.82	25	32	142	3.9	3	19.6014	12.6	1	126	11.3	11.1504	1	2488	104	1	5.75887	1	1
Case 153	38	1	1	1	0	0	0	0	0	1	1	10.6	48	1.67	6.4	0.71	2.2	2.93	45	14	133	3.2	3	12.9595	21.49	1	19	52.5	0.361905	0	2200	125	1	8.68452	1	1
Case 154	56	1	1	1	0	0	0	0	0	1	1	10.5	158	1.66	11.4	0.62	2.5	17.78	244	82	133	3.7	2	18.4107	13.82	0	74	27.2	2.72059	1	1220	52	0	6.90476	1	1
Case 155	51	1	2	0	1	0	0	0	0	1	1	11.8	145	1.96	15.5	0.63	2.5	26.46	134	151	130	3.6	3	21.9272	13.54	0	26	33.3	0.780781	0	1205	11	0	4.0355	1	1
Case 156	39	1	1	1	0	0	0	0	0	1	1	10.7	169	1.32	4.1	0.75	2.6	2.08	58	18	133	3.4	3	9.55471	12.53	0	99	6.9	14.3478	1	1950	89	1	11.6343	1	1
Case 157	66	1	1	1	0	0	0	0	0	1	1	8.5	196	1.6	4.8	0.66	2.2	1.45	32	9	136	4.2	2	9.12207	12.09	0	121	33.3	3.63363	1	1600	67	0	8.72121	1	1
Case 158	49	1	1	1	0	0	0	0	0	1	1	11.2	50	1.66	17.2	0.82	2.2	3.91	61	49	141	4.9	3	15.3614	16.51	1	36	7.5	4.8	1	1750	122	1	9.02994	1	1
Case 159	69	2	2	0	1	0	0	0	0	1	1	9.5	155	1.44	10.2	0.5	2.1	1.05	60	28	141	4	2	4.06501	16.93	1	57	29.5	1.9322	1	1659	81	1	9.05696	1	1
Case 160	44	2	1	1	0	0	0	0	0	1	1	11.3	58	1.25	9.6	0.48	2.9	2.74	39	19	133	4.4	2	5.7152	8.07	0	90	47.8	1.88285	1	600	90	1	8.15854	1	1
Case 161	49	2	1	1	0	0	0	0	0	0	0	10	51	1.58	9.2	0.56	2.6	25.97	112	24	137	3.4	3	18.3155	8.59	0	25	10.5	2.38095	1	1850	29	0	4.00629	1	1
Case 162	38	2	2	0	1	0	0	0	0	1	1	13.8	133	1.89	7.7	0.62	2.7	27.25	136	47	136	4.1	3	21.478	4.48	0	51	15	3.4	1	700	54	0	7.48718	1	1
Case 163	47	1	1	1	0	0	0	0	0	1	1	11.7	146	1.49	12.1	0.62	2.8	4.11	58	27	127	5.5	2	11.6642	10.4	0	119	21.7	5.48387	1	1455	35	0	6.52353	1	1
Case 164	53	1	2	0	1	0	0	0	0	1	1	14.3	85	1.23	11.3	0.63	3.4	0.76	143	160	139	4.3	1	3.28951	22.41	1	76	68.2	1.11437	1	1470	76	0	11.6226	1	1
Case 165	49	1	2	0	1	0	0	0	0	0	0	11.4	67	1.33	7.7	0.63	3.7	0.51	65	27	140	4.5	1	2.65708	11.18	0	29	25.2	1.15079	1	1345	50	0	13.1377	1	1
Case 166	75	2	6	0	0	0	0	0	1	1	1	8.2	54	2.04	17	1.18	2.7	3.58	19	9	142	4.4	3	20.8199	6	0	29	15.9	1.8239	1	600	33	0	7.39474	1	1
Case 167	51	1	2	0	1	0	0	0	0	0	0	9.6	185	1.19	16.1	1.15	3	2.15	123	44	138	4.5	2	12.6093	10.18	0	57	37.8	1.50794	1	745	111	1	7.92571	1	1
Case 168	57	1	2	0	1	0	0	0	0	1	1	12.8	196	1.14	22.1	1.14	3.2	3.02	306	151	142	4.2	2	13.3293	14.91	0	93	35.6	2.61236	1	920	93	1	8.87013	1	1
Case 169	32	2	1	1	0	0	0	0	0	1	1	7.9	131	1.32	12.9	0.6	2.2	1.93	87	15	139	4.3	2	7.1363	11.56	1	29	24.5	1.18367	1	1265	53	0	4.55488	1	1
Case 170	26	2	1	1	0	0	0	0	0	1	1	9.7	64	1.49	4.6	0.56	3.7	5.35	68	18	139	4.1	2	11.6869	11.5	1	253	2.3	110	1	1225	135	1	7.73214	1	1
Case 171	64	1	2	0	1	0	0	0	0	0	0	11.6	76	1.17	46.1	1.39	3	2.25	33	26	130	5	2	14.4052	11.08	0	7	8.2	0.853659	0	600	6	0	10.4759	1	1
Case 172	74	1	4	0	0	0	1	0	0	1	1	14.2	161	1.26	38.5	0.52	2.2	6.35	49	113	130	3.6	3	9.74753	9.1	0	32	25.5	1.2549	1	1200	42	0	5.38372	1	1
Case 173	44	2	2	0	1	0	0	0	0	1	1	11.9	109	1.5	9.2	0.71	3.2	14.71	483	153	139	4.3	3	17.8562	9.74	0	11	46.6	0.236052	0	900	51	0	7.66038	1	1
Case 174	62	2	2	0	1	0	0	0	0	1	1	11.2	71	1.16	11	0.57	3.2	0.93	34	22	137	3.9	1	2.43851	12.75	1	36	69.5	0.517986	0	1515	70	0	8.39456	1	1
Case 175	61	1	1	1	0	0	0	0	0	0	0	8.5	122	1.28	11.3	0.75	2.9	2.55	169	70	138	2.9	2	9.98015	17.42	1	39	17.2	2.26744	1	915	37	0	10.189	1	1
